# Supplementary material for: Juggling the Limits of Lucidity: Searching for Cognitive Constraints in Lucid Dream Motor Practice: 4 Case Reports
Source: Brain Sci. 2025 Aug 18;15(8):879. doi: 10.3390/brainsci15080879 (PMC12384728; doi:10.3390/brainsci15080879)
Supplement: Supplementary file 1 [file brainsci-15-00879-s001.zip]

Archive with 1 entries (1 files):
- brainsci-3776086-supplementary.pdf
